# Supplementary material for: Multi-Mycotoxin Contamination of Maize Silages in Flanders, Belgium: Monitoring Mycotoxin Levels from Seed to Feed
Source: Toxins (Basel). 2021 Mar 11;13(3):202. doi: 10.3390/toxins13030202 (PMC7999811; doi:10.3390/toxins13030202)
Supplement: Supplementary file 1 [file toxins-13-00202-s001.zip]

Archive with 1 entries (1 files):
- toxins-1116597-supplementary.xlsx
