# Supplementary material for: Multi-Mycotoxin Contamination of Maize Silages in Flanders, Belgium: Monitoring Mycotoxin Levels from Seed to Feed
Source: Toxins (Basel). 2021 Mar 11;13(3):202. doi: 10.3390/toxins13030202 (PMC7999811; doi:10.3390/toxins13030202)
Supplement: Supplementary file 1 [file toxins-13-00202-s001.zip › toxins-1116597-supplementary.xlsx]

## Sheet: Cutting edge samples
MYCOTOXINS	(µg/kg DS)					Nivalenol(*)	Deoxynivalenol	Neosolaniol	Fusarenon-X	3-Acetyl DON	15-Acetyl DON	Aflatoxin G2	Aflatoxin G1	Aflatoxin B2	Aflatoxin B1	Diacetoxyscirpenol	Alternariol	Fumonisin B1	T2-toxin	Fumonisin B3	Ochratoxin A	Fumonisin B2	Alt. metheylether	Sterigmatocystin	Roquefortin C	Zearalenon	Enniatin B
ID Sample	Year	ID Farmer	ID Silo	Sample Nr. (1-3)	Sampling Date	NIV	DON	NEO	FX	3-ADON	15-ADON	AFG2	AFG1	AFB2	AFB1	DAS	AOH	FB1	T2-tox	FB3	OTA	FB2	AME	STERIG	ROQ-C	ZEA	ENN B
MT00200	2016	65	179	1	2016-11-21	1	742.284	0	0	0	0	0	<CCα	<CCα	0	<CCα	<CCα	<CCα	<CCα	<CCα	0	<CCα	0	<CCα	0	0	93.019
MT00203	2016	59	177	1	2016-11-21	1	609.72	<CCα	0	0	0	0	0	0	0	<CCα	<CCα	<CCα	<CCα	<CCα	0	<CCα	0	<CCα	0	0	<CCα
MT00206	2016	3	9	1	2017-01-12	1	76.9644	<CCα	<CCα	<CCα	0	0	<CCα	<CCα	<CCα	<CCα	<CCα	<CCα	<CCα	<CCα	<CCα	<CCα	0	<CCα	<CCα	0	60.1951
MT00208	2016	6	12	1	2017-09-07	1	380.029	<CCα	<CCα	0	0	0	0	<CCα	0	0	<CCα	<CCα	<CCα	<CCα	<CCα	<CCα	0	<CCα	0	0	44.6691
MT00210	2016	10	101	1	2017-01-12	1	282.704	<CCα	0	0	<CCα	0	<CCα	0	<CCα	<CCα	<CCα	<CCα	<CCα	<CCα	0	<CCα	0	<CCα	0	0	375.675
MT00212	2016	12	151	1	2017-10-10	1	201.276	<CCα	<CCα	0	0	0	0	<CCα	<CCα	<CCα	<CCα	<CCα	<CCα	<CCα	0	<CCα	<CCα	<CCα	0	0	171.25
MT00214	2016	43	46	1	2017-03-31	1	190.131	0	<CCα	<CCα	0	0	<CCα	0	<CCα	<CCα	0	<CCα	<CCα	<CCα	<CCα	<CCα	0	<CCα	0	0	140.236
MT00217	2016	62	133	1	2017-06-02	1	437.117	<CCα	0	0	0	0	<CCα	0	<CCα	<CCα	0	<CCα	<CCα	<CCα	0	<CCα	0	<CCα	0	0	18.8751
MT00219	2016	69	183	1	2017-02-10	1	74.8706	<CCα	0	0	<CCα	0	<CCα	0	<CCα	<CCα	<CCα	<CCα	<CCα	<CCα	0	<CCα	0	<CCα	0	0	203.611
MT00223	2016	80	113	1	2017-04-27	1	358.724	<CCα	0	<CCα	0	<CCα	<CCα	<CCα	<CCα	<CCα	<CCα	<CCα	<CCα	<CCα	0	<CCα	0	<CCα	0	0	86.2667
MT00227	2016	94	199	1	2017-01-12	1	139.132	<CCα	<CCα	0	<CCα	0	<CCα	0	0	0	<CCα	<CCα	<CCα	<CCα	0	<CCα	0	<CCα	1064.99	0	360.903
MT00229	2016	95	201	1	2017-01-12	1	95.3785	<CCα	0	<CCα	0	0	<CCα	<CCα	<CCα	<CCα	<CCα	<CCα	<CCα	<CCα	<CCα	<CCα	0	<CCα	<CCα	0	42.6966
MT00231	2016	98	205	1	2017-09-21	1	122.45	<CCα	0	0	<CCα	0	0	<CCα	<CCα	<CCα	<CCα	<CCα	<CCα	<CCα	0	<CCα	0	<CCα	0	0	57.1991
MT00233	2016	99	207	1	2017-02-10	1	176.26	<CCα	0	0	<CCα	0	<CCα	0	0	<CCα	<CCα	<CCα	<CCα	<CCα	0	<CCα	0	<CCα	0	0	63.4052
MT00235	2016	105	213	1	2017-03-06	1	185.008	<CCα	<CCα	0	0	0	<CCα	<CCα	<CCα	<CCα	<CCα	<CCα	0	<CCα	<CCα	<CCα	0	<CCα	<CCα	0	100.913
MT00236	2016	11	17	1	2017-02-10	1	198.894	<CCα	<CCα	0	<CCα	0	<CCα	0	<CCα	0	<CCα	<CCα	<CCα	<CCα	0	<CCα	0	<CCα	0	0	149.383
MT00238	2016	39	123	1	2017-07-12	1	209.819	<CCα	0	0	0	0	0	<CCα	<CCα	<CCα	<CCα	<CCα	<CCα	<CCα	<CCα	<CCα	0	<CCα	<CCα	176.291	53.5159
MT00240	2016	45	163	1	2017-03-06	1	449.971	<CCα	<CCα	0	0	0	0	<CCα	<CCα	<CCα	<CCα	<CCα	<CCα	<CCα	0	<CCα	0	<CCα	0	0	267.732
MT00242	2016	53	127	1	2017-02-10	1	271.055	0	0	<CCα	0	0	<CCα	0	<CCα	<CCα	<CCα	<CCα	<CCα	<CCα	0	<CCα	0	<CCα	0	0	658.314
MT00245	2016	3	9	2	2017-03-31	1	120.673	<CCα	0	0	0	0	<CCα	0	<CCα	<CCα	<CCα	<CCα	0	<CCα	0	<CCα	0	<CCα	0	0	337.602
MT00247	2016	6	12	2	2017-09-21	1	468.336	<CCα	0	0	<CCα	0	0	0	<CCα	<CCα	<CCα	<CCα	<CCα	<CCα	<CCα	<CCα	0	<CCα	<CCα	<CCα	28.5206
MT00249	2016	10	101	2	2017-03-06	1	236.442	<CCα	<CCα	<CCα	0	0	<CCα	<CCα	<CCα	<CCα	<CCα	<CCα	<CCα	<CCα	0	<CCα	263.776	<CCα	<CCα	0	124.345
MT00250	2016	11	17	2	2017-04-27	1	178.7	<CCα	0	<CCα	58.7676	0	<CCα	0	0	0	<CCα	<CCα	<CCα	<CCα	<CCα	<CCα	180.624	<CCα	<CCα	367.073	26.3852
MT00253	2016	12	151	2	2017-10-26	1	237.169	<CCα	<CCα	0	0	0	<CCα	<CCα	<CCα	<CCα	0	<CCα	<CCα	<CCα	0	<CCα	0	<CCα	0	0	153.179
MT00254	2016	39	123	2	2017-09-28	1	187.383	<CCα	0	0	38.6116	0	0	<CCα	<CCα	0	<CCα	<CCα	<CCα	<CCα	<CCα	<CCα	102.683	<CCα	0	0	<CCα
MT00257	2016	43	46	2	2017-07-12	1	178.79	<CCα	0	0	0	0	0	0	<CCα	<CCα	<CCα	<CCα	<CCα	<CCα	<CCα	<CCα	0	<CCα	0	0	46.1358
MT00258	2016	45	163	2	2017-05-16	1	117.166	<CCα	0	0	0	<CCα	<CCα	0	<CCα	<CCα	<CCα	<CCα	<CCα	<CCα	<CCα	<CCα	0	<CCα	0	0	63.0367
MT00261	2016	53	127	2	2017-03-31	1	473.581	0	0	0	0	0	0	<CCα	0	<CCα	<CCα	<CCα	0	<CCα	0	<CCα	0	<CCα	412.76	0	53.9057
MT00263	2016	59	177	2	2017-09-07	1	146.008	<CCα	0	0	<CCα	0	<CCα	<CCα	0	<CCα	<CCα	<CCα	<CCα	<CCα	0	<CCα	0	<CCα	0	0	14.4196
MT00265	2016	62	133	2	2017-06-21	1	377.597	<CCα	0	0	0	0	<CCα	<CCα	0	<CCα	<CCα	<CCα	<CCα	<CCα	0	<CCα	0	<CCα	434.12	0	38.2623
MT00266	2016	65	179	2	2017-03-31	1	414.397	0	0	0	0	0	0	0	0	<CCα	<CCα	<CCα	<CCα	<CCα	0	<CCα	0	<CCα	0	0	34.0804
MT00269	2016	69	183	2	2017-05-16	1	<CCα	<CCα	0	0	0	0	<CCα	<CCα	0	<CCα	<CCα	<CCα	<CCα	<CCα	0	<CCα	0	<CCα	379.178	<CCα	66.1828
MT00271	2016	80	113	2	2017-05-16	1	213.749	<CCα	0	0	0	0	0	<CCα	<CCα	<CCα	<CCα	<CCα	<CCα	<CCα	<CCα	<CCα	0	<CCα	0	0	366.406
MT00273	2016	94	199	2	2017-03-06	1	244.572	<CCα	0	<CCα	0	0	0	0	0	<CCα	<CCα	<CCα	<CCα	<CCα	0	<CCα	0	0	0	0	27.5713
MT00275	2016	95	201	2	2017-03-06	1	187.259	<CCα	<CCα	<CCα	0	0	0	0	0	<CCα	<CCα	<CCα	<CCα	<CCα	0	<CCα	0	<CCα	0	0	36.0608
MT00277	2016	98	205	2	2017-09-28	1	213.124	<CCα	0	<CCα	20.773	0	0	<CCα	<CCα	<CCα	<CCα	<CCα	<CCα	<CCα	0	<CCα	105.943	<CCα	<CCα	0	86.4301
MT00279	2016	99	207	2	2017-04-27	1	365.141	<CCα	0	0	0	0	0	<CCα	0	0	<CCα	<CCα	0	<CCα	0	<CCα	0	<CCα	0	0	36.3337
MT00287	2016	6	12	3	2017-10-12	1	565.14	<CCα	0	0	0	0	0	0	<CCα	<CCα	0	<CCα	<CCα	<CCα	0	<CCα	0	<CCα	0	0	63.6469
MT00290	2016	11	17	3	2017-07-12	1	120.159	<CCα	0	0	0	0	0	<CCα	<CCα	<CCα	<CCα	<CCα	<CCα	<CCα	0	<CCα	0	<CCα	0	0	48.1574
MT00293	2016	12	151	3	2017-12-14	1	174.369	<CCα	<CCα	0	107.838	0	0	<CCα	0	<CCα	<CCα	<CCα	<CCα	<CCα	<CCα	<CCα	100.491	<CCα	<CCα	0	108.953
MT00298	2016	45	163	3	2017-08-05	1	175.706	<CCα	0	0	50.3723	0	0	<CCα	<CCα	0	<CCα	<CCα	<CCα	<CCα	0	<CCα	0	<CCα	<CCα	0	57.9622
MT00301	2016	53	127	3	2017-04-27		366.888	0	<CCα	0	0	0	<CCα	0	0	<CCα	<CCα	<CCα	<CCα	<CCα	0	<CCα	0	<CCα	<CCα	0	39.4742
MT00305	2016	62	133	3	2017-09-07	1	406.641	<CCα	<CCα	0	0	0	0	0	0	<CCα	0	<CCα	<CCα	<CCα	0	<CCα	0	<CCα	<CCα	0	283.806
MT00306	2016	65	179	3	2017-06-21	1	286.661	<CCα	0	0	0	0	0	0	<CCα	<CCα	<CCα	<CCα	<CCα	<CCα	0	<CCα	0	<CCα	<CCα	0	172.836
MT00309	2016	69	183	3	2017-09-07	1	118.74	<CCα	<CCα	0	0	0	0	<CCα	<CCα	<CCα	<CCα	<CCα	<CCα	<CCα	0	<CCα	205.215	<CCα	<CCα	0	141.927
MT00313	2016	80	113	3	2017-06-02	1	402.578	<CCα	0	0	30.008	0	0	0	<CCα	<CCα	<CCα	<CCα	<CCα	<CCα	0	<CCα	164.393	<CCα	<CCα	0	57.0719
MT00315	2016	94	199	3	2017-03-31		112.101	<CCα	0	0	0	0	0	0	<CCα	<CCα	<CCα	<CCα	<CCα	<CCα	0	<CCα	0	<CCα	88.8284	<CCα	39.1197
MT00321	2016	99	207	3	2017-09-07	1	191.532	<CCα	0	<CCα	0	0	0	<CCα	<CCα	<CCα	<CCα	<CCα	<CCα	<CCα	0	<CCα	0	<CCα	<CCα	0	47.0036
MT00322	2016	105	213	3	2017-04-27		171.037	<CCα	0	0	0	0	0	0	<CCα	<CCα	<CCα	<CCα	<CCα	<CCα	<CCα	<CCα	0	<CCα	<CCα	<CCα	95.4351
MT17003-2	2017	3	317	1	2017-12-14	1	188.835	<CCα	0	0	0	<CCα	<CCα	<CCα	<CCα	<CCα	<CCα	34.4625	<CCα	<CCα	<CCα	<CCα	0	<CCα	0	1030.73	80.4448
MT17003-4	2017	3	317	2	2018-03-20	1	87.727	<CCα	0	0	62.4326	<CCα	<CCα	0	<CCα	<CCα	<CCα	<CCα	<CCα	<CCα	<CCα	<CCα	0	<CCα	0	0	57.9632
MT17003-6	2017	3	317	3	2018-06-28	1	138.357	<CCα	0	0	0	<CCα	<CCα	0	<CCα	<CCα	<CCα	<CCα	<CCα	<CCα	0	<CCα	151.239	<CCα	0	0	76.25
MT17006-2	2017	6	318	1	2018-08-06	1	3799.78	<CCα	0	183.251	452.726	<CCα	<CCα	0	<CCα	<CCα	<CCα	<CCα	<CCα	<CCα	<CCα	<CCα	0	<CCα	0	679.587	128.961
MT17006-4	2017	6	318	2	2018-08-29	1	3648.99	<CCα	0	142.762	373.247	<CCα	<CCα	<CCα	0	<CCα	<CCα	<CCα	<CCα	<CCα	0	<CCα	141.132	<CCα	0	728.439	193.15
MT17006-6	2017	6	318	3	2018-09-14	1	2460.29	<CCα	0	130.389	296.534	<CCα	0	0	0	<CCα	<CCα	<CCα	<CCα	<CCα	0	<CCα	153.887	<CCα	0	0	158.11
MT17010-2	2017	10	319	1	2017-12-04	1	372.787	<CCα	<CCα	23.2484	71.6559	<CCα	<CCα	<CCα	<CCα	<CCα	<CCα	<CCα	<CCα	<CCα	0	<CCα	80.6	<CCα	0	139.422	23.9865
MT17010-4	2017	10	319	2	2018-01-05	1	635.818	<CCα	0	0	76.0318	<CCα	<CCα	<CCα	<CCα	<CCα	<CCα	<CCα	<CCα	<CCα	0	<CCα	99.0697	<CCα	0	631.512	98.4788
MT17010-6	2017	10	319	3	2018-04-23	1	744.807	<CCα	<CCα	0	0	<CCα	<CCα	0	0	0	<CCα	<CCα	<CCα	<CCα	0	<CCα	0	<CCα	0	3124.16	91.5686
MT17012-2	2017	12	321	1	2018-08-29	1	341.887	<CCα	<CCα	0	0	0	0	0	<CCα	<CCα	<CCα	<CCα	<CCα	<CCα	0	<CCα	0	<CCα	<CCα	0	93.5336
MT17012-4	2017	12	321	2	2018-09-14	1	375.458	<CCα	0	0	<CCα	<CCα	0	<CCα	<CCα	<CCα	<CCα	<CCα	<CCα	<CCα	<CCα	<CCα	0	<CCα	<CCα	77.4503	<CCα
MT17039-2	2017	39	322	1	2018-03-20	1	3161.38	<CCα	0	0	311.991	<CCα	0	0	0	<CCα	<CCα	<CCα	<CCα	<CCα	0	<CCα	0	<CCα	0	1639.34	152.674
MT17039-4	2017	39	322	2	2018-05-31	1	3365.13	<CCα	0	0	386.776	<CCα	0	0	0	<CCα	0	<CCα	0	<CCα	0	<CCα	0	<CCα	0	1510.42	158.075
MT17039-6	2017	39	322	3	2018-09-07	1	1933.7	<CCα	0	0	239.14	0	0	0	0	<CCα	0	0	<CCα	<CCα	0	<CCα	0	<CCα	0	2860.51	98.7363
MT17043-2	2017	43	323	1	2018-06-28	1	4468.32	<CCα	0	83.5079	358.308	0	0	0	<CCα	<CCα	<CCα	<CCα	0	<CCα	0	<CCα	0	<CCα	<CCα	441.209	147.608
MT17043-4	2017	43	323	2	2018-08-29	1	4859.04	<CCα	0	82.4197	313.495	0	0	0	0	<CCα	<CCα	<CCα	0	<CCα	0	<CCα	0	<CCα	<CCα	929.861	138.363
MT17043-6	2017	43	323	3	2018-09-14	1	8911.69	<CCα	0	151.479	519.494	0	0	0	0	<CCα	<CCα	<CCα	0	<CCα	0	<CCα	0	<CCα	0	1131.49	184.9
MT17045-2	2017	45	324	1	2018-09-20	1	1040.86	<CCα	0	0	0	0	0	0	<CCα	<CCα	<CCα	0	<CCα	<CCα	0	<CCα	0	<CCα	0	0	25.9694
MT17045-4	2017	45	324	2	2018-11-08	1	822.752	<CCα	0	0	0	0	0	0	0	0	0	<CCα	<CCα	<CCα	0	<CCα	0	<CCα	0	0	54.749
MT17053-2	2017	53	325	1	2018-07-28	1	1361.26	<CCα	0	0	207.805	0	0	0	<CCα	<CCα	0	<CCα	0	<CCα	0	<CCα	0	<CCα	0	0	29.0451
MT17053-4	2017	53	325	2	2018-08-06	1	3168.81	<CCα	0	0	322.177	0	0	0	<CCα	<CCα	<CCα	<CCα	0	<CCα	0	<CCα	0	<CCα	0	565.769	77.6966
MT17053-6	2017	53	325	3	2018-08-29	1	1845.72	<CCα	0	<CCα	173.625	<CCα	<CCα	<CCα	<CCα	<CCα	<CCα	0	<CCα	<CCα	<CCα	<CCα	<CCα	<CCα	<CCα	147.424	131.327
MT17059-2	2017	59	326	1	2017-12-14	1	1205.92	<CCα	0	<CCα	136.879	<CCα	0	0	0	<CCα	<CCα	0	0	<CCα	0	<CCα	0	<CCα	0	252.07	29.0391
MT17059-4	2017	59	326	2	2018-03-20	1	2330.53	<CCα	0	0	376.856	0	0	0	0	0	<CCα	715.379	0	<CCα	0	79.328	0	<CCα	0	0	99.5833
MT17059-6	2017	59	326	3	2018-06-28	1	1081.05	<CCα	0	0	0	0	0	0	0	<CCα	<CCα	0	<CCα	<CCα	0	<CCα	0	<CCα	0	260.205	109.036
MT17062-2	2017	62	327	1	2017-12-14	1	743.891	<CCα	0	47.3435	204.308	0	<CCα	0	<CCα	<CCα	<CCα	<CCα	<CCα	<CCα	<CCα	<CCα	0	<CCα	<CCα	95.3802	<CCα
MT17062-4	2017	62	327	2	2018-04-23	0	1539.88	0	0	54.2862	269.628	0	<CCα	0	0	<CCα	<CCα	<CCα	0	<CCα	<CCα	<CCα	<CCα	<CCα	<CCα	<CCα	<CCα
MT17065-2	2017	65	328	1	2017-12-04	1	578.008	<CCα	0	51.7002	178.626	0	<CCα	0	<CCα	<CCα	<CCα	77.9934	<CCα	<CCα	0	<CCα	0	<CCα	299.961	109.819	20.4306
MT17065-4	2017	65	328	2	2018-04-23	1	524.794	<CCα	0	0	200.399	0	0	<CCα	<CCα	<CCα	<CCα	85.2663	<CCα	<CCα	<CCα	<CCα	82.1587	<CCα	<CCα	298.184	25.5476
MT17065-6	2017	65	328	3	2018-08-06	1	425.503	<CCα	0	0	106.148	0	<CCα	<CCα	<CCα	<CCα	<CCα	53.8536	<CCα	<CCα	<CCα	<CCα	0	<CCα	<CCα	211.74	21.5536
MT17069-2	2017	69	329	1	2018-01-05	1	421.619	<CCα	0	24.3494	0	<CCα	<CCα	<CCα	<CCα	<CCα	<CCα	<CCα	<CCα	<CCα	<CCα	<CCα	0	<CCα	<CCα	244.426	19.4075
MT17069-4	2017	69	329	2	2018-04-23	1	266.026	<CCα	0	0	0	0	0	<CCα	<CCα	<CCα	<CCα	<CCα	<CCα	<CCα	<CCα	<CCα	0	<CCα	<CCα	97.3424	42.0833
MT17069-6	2017	69	329	3	2018-09-07	1	137.101	<CCα	0	0	0	<CCα	0	<CCα	<CCα	<CCα	<CCα	<CCα	<CCα	<CCα	<CCα	<CCα	0	<CCα	<CCα	0	37.8352
MT17080-2	2017	80	330	1	2017-12-04	1	362.113	<CCα	0	0	109.308	0	<CCα	<CCα	<CCα	<CCα	<CCα	165.334	0	<CCα	<CCα	<CCα	0	<CCα	<CCα	128.214	<CCα
MT17080-4	2017	80	330	2	2018-01-05	1	676.328	<CCα	<CCα	47.5163	152.93	<CCα	0	0	<CCα	<CCα	0	243.275	0	<CCα	0	0	43.9175	<CCα	<CCα	195.888	28.8545
MT17080-6	2017	80	330	3	2018-05-31	1	770.104	<CCα	0	29.633	80.3899	<CCα	<CCα	<CCα	<CCα	<CCα	<CCα	522.619	<CCα	<CCα	0	60.2692	0	<CCα	0	259.498	40.5692
MT17094-2	2017	94	331	1	2017-12-14	1	263.195	<CCα	0	0	54.8	<CCα	<CCα	<CCα	<CCα	<CCα	<CCα	0	<CCα	<CCα	<CCα	<CCα	0	<CCα	120.081	454.314	<CCα
MT17094-4	2017	94	331	2	2018-01-05	1	133.424	<CCα	0	<CCα	0	0	<CCα	0	<CCα	<CCα	<CCα	35.0341	<CCα	<CCα	<CCα	<CCα	0	<CCα	428.015	0	<CCα
MT17094-6	2017	94	331	3	2018-03-20	1	169.158	<CCα	0	0	49.4045	0	0	<CCα	<CCα	<CCα	0	<CCα	<CCα	<CCα	<CCα	<CCα	<CCα	<CCα	<CCα	<CCα	<CCα
MT17095-2	2017	95	332	1	2018-04-23	1	253.767	<CCα	0	0	0	0	0	<CCα	<CCα	<CCα	<CCα	0	<CCα	<CCα	<CCα	<CCα	0	<CCα	<CCα	212.888	72.0117
MT17095-4	2017	95	332	2	2018-05-31	1	466.742	<CCα	0	0	0	<CCα	0	<CCα	<CCα	<CCα	<CCα	134.484	0	<CCα	0	0	0	<CCα	<CCα	690.172	221.14
MT17095-6	2017	95	332	3	2018-09-07	1	441.721	<CCα	0	0	0	<CCα	0	0	<CCα	<CCα	<CCα	0	<CCα	<CCα	<CCα	<CCα	0	<CCα	<CCα	405.92	395.807
MT17098-2	2017	98	333	1	2018-08-06	1	620.917	<CCα	0	0	66.0079	0	0	<CCα	<CCα	<CCα	0	<CCα	<CCα	<CCα	0	<CCα	0	<CCα	<CCα	506.069	110.197
MT17098-4	2017	98	333	2	2018-09-07	1	487.103	<CCα	0	0	58.1646	<CCα	0	<CCα	<CCα	<CCα	<CCα	<CCα	<CCα	<CCα	0	<CCα	0	<CCα	<CCα	310.152	66.3268
MT17105-2	2017	105	334	1	2017-12-04	1	397.249	<CCα	0	42.0956	128.587	<CCα	<CCα	<CCα	<CCα	0	0	170.057	<CCα	<CCα	0	<CCα	0	<CCα	0	225.284	28.9465
MT17105-4	2017	105	334	2	2018-01-05	1	507.038	<CCα	0	0	107.456	<CCα	<CCα	<CCα	<CCα	<CCα	0	0	<CCα	<CCα	0	<CCα	0	<CCα	0	289.807	93.9116
MT17105-6	2017	105	334	3	2018-03-20	1	175.232	<CCα	0	0	0	<CCα	<CCα	<CCα	<CCα	<CCα	<CCα	0	<CCα	<CCα	0	<CCα	<CCα	<CCα	0	214.631	21.8115
MT18003-2	2018	3	439	1	2019-01-28	1	132.182	<CCα	0	<CCα	0	<CCα	<CCα	<CCα	<CCα	<CCα	<CCα	164.181	<CCα	<CCα	<CCα	<CCα	<CCα	<CCα	<CCα	43.7242	<CCα
MT18003-4	2018	3	439	2	2019-04-29	1	174.49	<CCα	<CCα	0	171.794	0	0	<CCα	<CCα	<CCα	<CCα	0	<CCα	<CCα	<CCα	<CCα	<CCα	<CCα	<CCα	0	53.6575
MT18003-6	2018	3	439	3	2019-09-05	1	185.462	<CCα	<CCα	0	249.324	0	<CCα	0	<CCα	<CCα	0	0	<CCα	<CCα	<CCα	<CCα	0	<CCα	0	171.982	73.6393
MT18005-2	2018	5	564	1	2019-09-05	1	453.735	0	0	0	284.62	<CCα	<CCα	0	<CCα	<CCα	<CCα	279.352	0	<CCα	0	<CCα	0	<CCα	0	0	65.716
MT18006-2	2018	6	440	1	2019-07-09	1	165.191	<CCα	0	0	0	0	0	<CCα	0	<CCα	<CCα	108.14	0	<CCα	0	<CCα	0	<CCα	<CCα	0	13.8425
MT18010-2	2018	10	441	1	2019-01-28	1	215.883	<CCα	0	<CCα	0	<CCα	<CCα	<CCα	<CCα	<CCα	<CCα	<CCα	0	<CCα	<CCα	<CCα	<CCα	<CCα	<CCα	279.141	<CCα
MT18010-4	2018	10	441	2	2019-03-14	1	175.641	<CCα	<CCα	0	0	<CCα	0	0	0	<CCα	<CCα	253.809	<CCα	<CCα	<CCα	69.8975	0	<CCα	<CCα	176.477	16.4081
MT18012-2	2018	12	442	1	2018-12-06	1	228.878	<CCα	0	0	0	0	<CCα	<CCα	0	0	<CCα	1870.8	0	176.882	<CCα	449.414	<CCα	<CCα	<CCα	<CCα	<CCα
MT18012-4	2018	12	442	2	2019-03-07	1	490.279	<CCα	<CCα	0	216.7	0	0	<CCα	<CCα	<CCα	<CCα	194.395	<CCα	0	0	61.145	0	<CCα	0	<CCα	72.9354
MT18027-2	2018	27	443	1		1	83.5576	<CCα	0	<CCα	0	<CCα	<CCα	<CCα	<CCα	<CCα	<CCα	172.755	0	<CCα	<CCα	<CCα	<CCα	<CCα	<CCα	<CCα	<CCα
MT18039-2	2018	39	444	1	2019-03-14	1	224.996	<CCα	0	<CCα	0	0	0	<CCα	<CCα	<CCα	<CCα	0	0	<CCα	<CCα	<CCα	0	<CCα	0	844.043	352.55
MT18039-4	2018	39	444	2	2019-07-09	1	139.19	<CCα	0	0	0	0	<CCα	<CCα	<CCα	<CCα	<CCα	69.1807	0	<CCα	0	<CCα	0	<CCα	14.2714	430.919	55.2292
MT18040-2	2018	40	445	1	2019-09-05	1	161.786	<CCα	0	0	104.288	<CCα	0	<CCα	0	<CCα	0	<CCα	<CCα	<CCα	0	<CCα	0	<CCα	0	726.05	118.939
MT18043-2	2018	43	446	1	2018-12-06	1	361.362	<CCα	0	<CCα	0	<CCα	0	<CCα	0	<CCα	<CCα	0	<CCα	<CCα	<CCα	<CCα	0	<CCα	0	0	48.1883
MT18043-4	2018	43	446	2	2019-03-07	1	312.123	<CCα	<CCα	0	0	0	0	<CCα	0	<CCα	<CCα	<CCα	0	<CCα	<CCα	<CCα	0	<CCα	0	<CCα	26.1882
MT18043-6	2018	43	446	3	2019-04-29	1	548.659	<CCα	0	<CCα	<CCα	0	0	<CCα	<CCα	<CCα	<CCα	<CCα	0	<CCα	<CCα	<CCα	0	<CCα	0	0	59.8835
MT18045-2	2018	45	447	1	2019-03-14	1	0	<CCα	0	0	133.849	0	0	<CCα	<CCα	<CCα	0	58.3255	0	<CCα	<CCα	<CCα	0	<CCα	0	0	37.773
MT18045-4	2018	45	447	2	2019-07-09	1	196.781	<CCα	<CCα	0	167.241	0	0	0	<CCα	<CCα	<CCα	0	0	<CCα	<CCα	<CCα	0	<CCα	0	0	72.5893
MT18053-2	2018	53	448	1	2019-09-05	0	199.955	<CCα	0	0	88.758	0	<CCα	<CCα	<CCα	<CCα	<CCα	381.939	0	38.4374	0	123.905	214.121	<CCα	<CCα	0	30.3463
MT18059-2	2018	59	449	1	2018-10-15	1	4465.62	<CCα	0	1080.32	163.657	0	0	<CCα	0	0	<CCα	520.951	0	26.8167	<CCα	72.032	0	<CCα	0	<CCα	<CCα
MT18059-4	2018	59	449	2	2018-10-25	1	805.618	<CCα	<CCα	0	191.768	<CCα	0	0	0	0	<CCα	123.545	0	<CCα	<CCα	0	0	<CCα	0	0	51.6626
MT18059-6	2018	59	449	3	2018-12-06	1	131.428	<CCα	0	0	0	0	<CCα	<CCα	<CCα	<CCα	<CCα	51.6486	<CCα	<CCα	<CCα	<CCα	0	<CCα	<CCα	0	37.1857
MT18062-2	2018	62	450	1	2018-11-08	1	579.853	<CCα	0	0	0	0	0	<CCα	0	<CCα	<CCα	53.7242	0	<CCα	0	<CCα	0	<CCα	0	0	112.435
MT18062-4	2018	62	450	2	2019-03-14	1	365.455	<CCα	<CCα	0	0	<CCα	<CCα	0	0	<CCα	<CCα	76.0993	<CCα	<CCα	0	<CCα	0	<CCα	<CCα	0	100.544
MT18065-2	2018	65	451	1	2018-11-08	1	317.014	<CCα	<CCα	0	0	<CCα	<CCα	0	<CCα	<CCα	<CCα	195.577	0	<CCα	<CCα	<CCα	<CCα	<CCα	<CCα	121.23	<CCα
MT18065-4	2018	65	451	2	2019-07-09	1	222.077	<CCα	<CCα	<CCα	0	<CCα	<CCα	0	<CCα	<CCα	<CCα	163.738	0	<CCα	<CCα	44.6133	<CCα	<CCα	<CCα	<CCα	23.996
MT18065-6	2018	65	451	3	2019-09-05	0	241.25	<CCα	0	0	0	0	0	<CCα	<CCα	<CCα	<CCα	62.4367	0	<CCα	<CCα	<CCα	0	<CCα	0	0	55.8331
MT18069-2	2018	69	452	1	2019-03-14	1	153.792	<CCα	<CCα	0	0	0	<CCα	<CCα	<CCα	<CCα	<CCα	88.2336	0	<CCα	<CCα	<CCα	<CCα	<CCα	<CCα	<CCα	54.4674
MT18069-4	2018	69	452	2	2019-07-09	1	373.316	<CCα	<CCα	<CCα	0	<CCα	<CCα	0	<CCα	<CCα	<CCα	71.2742	0	<CCα	<CCα	<CCα	<CCα	<CCα	<CCα	344.016	52.3682
MT18069-6	2018	69	452	3	2019-09-11	1	98.5844	<CCα	0	0	36.8345	<CCα	0	0	<CCα	<CCα	<CCα	<CCα	0	<CCα	<CCα	<CCα	0	<CCα	0	110.891	127.449
MT18094-2	2018	94	454	1	2019-01-28	1	306.708	<CCα	0	0	0	<CCα	<CCα	<CCα	<CCα	<CCα	<CCα	762.686	0	59.8411	<CCα	194.305	<CCα	<CCα	<CCα	<CCα	15.6921
MT18094-4	2018	94	454	2	2019-03-07	1	281.595	<CCα	0	0	0	0	<CCα	<CCα	<CCα	0	<CCα	410.434	0	<CCα	<CCα	90.3675	<CCα	<CCα	<CCα	<CCα	30.9418
MT18094-6	2018	94	454	3	2019-04-29	1	129.025	<CCα	0	<CCα	0	<CCα	<CCα	0	<CCα	<CCα	<CCα	238.525	0	<CCα	<CCα	66.1464	<CCα	<CCα	<CCα	<CCα	16.8527
MT18095-2	2018	95	455	1	2019-09-11	1	<CCα	<CCα	0	0	0	<CCα	0	<CCα	<CCα	<CCα	<CCα	<CCα	0	<CCα	<CCα	<CCα	0	<CCα	0	76.7199	232.138
MT18098-2	2018	98	456	1	2019-07-09	1	389.627	<CCα	0	0	0	0	<CCα	<CCα	0	<CCα	<CCα	<CCα	0	<CCα	<CCα	<CCα	<CCα	<CCα	<CCα	<CCα	37.7219
MT18098-4	2018	98	456	2	2019-09-11	1	71.0671	<CCα	0	0	0	<CCα	<CCα	<CCα	<CCα	<CCα	<CCα	<CCα	0	<CCα	0	<CCα	0	<CCα	0	1427.61	139.57
MT18105-2	2018	105	457	1	2019-09-05	1	323.773	<CCα	0	0	0	0	<CCα	0	0	<CCα	0	423.74	0	59.1404	0	249.794	0	<CCα	0	0	117.855
						* 1 = present, 0 = not present

## Sheet: Net bag samples
					Silage																						Field
MYCOTOXINS	(µg/kg DS)				Nivalenol(*)	Deoxynivalenol	Neosolaniol	Fusarenon-X	3-Acetyl DON	15-Acetyl DON	Aflatoxin G2	Aflatoxin G1	Aflatoxin B2	Aflatoxin B1	Diacetoxyscirpenol	Alternariol	Fumonisin B1	T2-toxin	Fumonisin B3	Ochratoxin A	Fumonisin B2	Alt. metheylether	Sterigmatocystine	Roquefortin C	Zearalenon	Enniatin B	Nivalenol	Deoxynivalenol	Neosolaniol	Fusarenon-X	3-Acetyl DON	15-Acetyl DON	Aflatoxin G2	Aflatoxin G1	Aflatoxin B2	Aflatoxin B1	Diacetoxyscirpenol	Alternariol	Fumonisin B1	T2-toxin	Fumonisin B3	Ochratoxin A	Fumonisin B2	Alt. metheylether	Sterigmatocystin	Roquefortin C	Zearalenone	Enniatin B
ID Sample	Year	ID Farmer	ID Silage	Sampling Date	NIV	DON	NEO	FX	3-ADON	15-ADON	AFG2	AFG1	AFB2	AFB1	DAS	AOH	FB1	T2-tox	FB3	OTA	FB2	AME	STERIG	ROQ-C	ZEA	ENN B	NIVF	DONF	NEOF	FXF	3-ADONF	15-ADONF	AFG2F	AFG1F	AFB2F	AFB1F	DASF	AOHF	FB1F	T2-toxF	FB3F	OTAF	FB2F	AMEF	STERIGF	ROQ-CF	ZENF	ENN BF
MT00282	2016	105	213	2017-04-27	1	177.94	<CCα	0	0	0	0	0	0	0	0	<CCα	<CCα	<CCα	<CCα	0	<CCα	0	<CCα	<CCα	0	<CCα	273.91	102.24	0	0	0	0	0	0	0	0	0	0	0	0	0	0	0	0	0	0	0	0
MT00283	2016	7	15	2017-10-09	1	216.77	0	<CCα	0	35.0245	0	0	0	<CCα	<CCα	<CCα	<CCα	<CCα	<CCα	0	<CCα	0	<CCα	<CCα	0	33.5409	131.21	112.7	0	0	47.44	0	0	0	0	0	0	0	0	0	0	0	0	0	0	0	0	0
MT17006-8	2017	6	318	2018-08-06	1	4518.98	<CCα	<CCα	190.614	431.903	0	0	<CCα	<CCα	<CCα	<CCα	<CCα	<CCα	<CCα	0	<CCα	106.573	<CCα	0	436.374	126.408	6776.25	5322.39	0	223.61	380.296	769.169	0	0	0	0	10.3095	0	0	0	0	0	0	0	0	0	245.536	36.9024
MT17010-8	2017	10	319	2018-04-23	1	480.929	<CCα	<CCα	0	0	0	0	<CCα	<CCα	<CCα	0	<CCα	<CCα	<CCα	0	<CCα	0	<CCα	0	163.807	26.858	921.705	805.554	0	0	87.5492	174.283	0	0	0	0	0	0	0	0	0	0	0	0	0	0	269.477	0
MT17012-8	2017	12	321	2018-07-16	1	302.265	<CCα	0	0	0	0	0	0	<CCα	<CCα	<CCα	<CCα	<CCα	<CCα	0	<CCα	0	<CCα	0	0	53.0596	286.963	189.504	0	0	0	0	0	0	0	0	0	0	0	0	0	0	0	0	0	0	0	0
MT17045-8	2017	45	324	2018-09-20	1	1154.32	<CCα	0	0	0	0	0	0	0	<CCα	0	0	0	<CCα	0	<CCα	0	<CCα	0	471.295	103.326	468.242	348.624	0	0	0	0	0	0	0	0	0	0	0	0	0	0	0	0	0	0	0	18.2979
MT17059-8	2017	59	326	2018-02-10	1	267.319	<CCα	<CCα	0	0	0	0	<CCα	<CCα	<CCα	<CCα	299.688	<CCα	24.2652	0	46.6071	89.3029	<CCα	<CCα	0	19.9704	684.597	193.12	0	0	0	0	0	0	0	0	0	0	1279.74	0	90.5024	0	412.585	0	0	0	492.277	16.1352
MT17062-10	2017	62	327	2018-01-01	1	967.771	<CCα	0	33.3388	187.574	0	0	0	<CCα	<CCα	<CCα	<CCα	<CCα	<CCα	<CCα	<CCα	0	<CCα	<CCα	209.969	14.3553	646.93	1376.93	0	0	110.306	303.348	0	0	0	0	0	0	0	0	0	0	0	0	0	0	347.743	40.8716
MT17062-8	2017	62	327	2018-02-19	1	522.222	<CCα	0	23.4247	113.546	0	<CCα	<CCα	<CCα	<CCα	<CCα	<CCα	<CCα	<CCα	<CCα	<CCα	0	<CCα	<CCα	134.006	<CCα	646.93	1376.93	0	0	110.306	303.348	0	0	0	0	0	0	0	0	0	0	0	0	0	0	347.743	40.8716
MT17062-9	2017	62	327	2018-05-23	1	652.639	<CCα	0	22.3493	123.278	0	0	0	<CCα	<CCα	<CCα	<CCα	<CCα	<CCα	<CCα	<CCα	0	<CCα	0	60.8588	<CCα	646.93	1376.93	0	0	110.306	303.348	0	0	0	0	0	0	0	0	0	0	0	0	0	0	347.743	40.8716
MT17065-8	2017	65	328	2018-03-05	1	348.867	<CCα	0	43.7339	108.196	0	<CCα	0	<CCα	<CCα	<CCα	0	0	<CCα	<CCα	<CCα	0	<CCα	<CCα	0	33.4071	931.457	528.916	0	0	0	0	0	0	0	0	0	0	0	0	0	0	0	0	0	0	0	26.428
MT17069-8	2017	69	329	2018-01-02	1	268.077	<CCα	0	0	0	0	0	<CCα	<CCα	0	<CCα	<CCα	<CCα	<CCα	<CCα	<CCα	0	<CCα	<CCα	85.7064	16.4315	1306.67	455.868	0	154.098	38.9683	89.9578	0	0	0	0	0	0	0	0	0	0	0	0	0	0	829.248	30.6127
MT17105-8	2017	105	334	2018-03-15	1	201.273	<CCα	0	0	70.2212	<CCα	<CCα	<CCα	<CCα	<CCα	<CCα	67.4958	<CCα	<CCα	0	<CCα	0	<CCα	0	271.125	34.6156	326.982	376.75	0	0	136.772	0	0	0	0	0	0	30.4326	0	0	0	0	0	0	0	0	275.442	331.063
MT18006-8	2018	6	440	2019-07-09	1	189.035	<CCα	<CCα	<CCα	0	0	0	<CCα	<CCα	<CCα	<CCα	66.8557	<CCα	<CCα	<CCα	<CCα	0	<CCα	<CCα	0	31.5674	815.596	131.697	0	0	0	0	0	0	0	0	0	0	46.6773	0	0	0	0	0	0	0	51.449	23.7204
MT18012-8	2018	12	442		1	219.972	<CCα	0	0	<CCα	<CCα	<CCα	0	<CCα	<CCα	<CCα	1875.19	<CCα	229.948	<CCα	602.903	<CCα	<CCα	0	<CCα	26.8447	310.014	77.75	0	0	0	38.9464	0	0	0	0	0	0	4414.86	0	451.198	0	1427.42	0	0	0	0	58.7845
MT18039-8	2018	38	444		1	144.57	<CCα	0	<CCα	153.194	0	0	0	<CCα	<CCα	<CCα	<CCα	<CCα	<CCα	0	<CCα	0	<CCα	<CCα	669.167	333.433	825.551	0	0	0	0	0	0	0	0	0	0	29.6607	45.6869	0	0	0	0	0	0	0	626.227	33.0402
MT18040-8	2018	40	445	2019-08-25	0	138.999	<CCα	<CCα	<CCα	0	<CCα	<CCα	0	<CCα	<CCα	<CCα	86.4828	<CCα	<CCα	<CCα	<CCα	0	<CCα	0	153.265	24.9438	656.538	160.655	0	0	0	0	0	0	0	0	0	0	208.497	0	32.3391	0	0	0	0	0	279.797	43.6702
MT18045-8	2018	45	447		0	<CCα	<CCα	0	0	153.39	0	0	0	0	<CCα	<CCα	139.473	0	<CCα	<CCα	50.4308	0	<CCα	0	0	48.0046	828.993	0	0	0	0	0	0	0	0	0	0	0	0	0	0	0	0	127.18	0	0	756.061	51.8763
MT18059-8	2018	59	449	2018-11-07	1	148.302	<CCα	<CCα	0	0	0	<CCα	0	0	<CCα	<CCα	159.123	0	<CCα	0	45.3991	0	<CCα	0	<CCα	70.1239	894.339	233.181	0	0	0	0	0	0	0	0	0	134.44	123.019	0	0	0	0	227.462	0	0	0	62.3578
MT18062-8	2018	62	450	2019-01-09	1	284.523	<CCα	0	0	0	0	<CCα	<CCα	<CCα	<CCα	<CCα	51.5604	0	<CCα	<CCα	<CCα	<CCα	<CCα	<CCα	<CCα	39.5294	781.307	461.6	0	0	0	0	0	0	0	0	0	0	281.937	0	24.2555	0	79.3205	0	0	0	52.8282	80.306
MT18065-8	2018	65	451	2018-11-01	0	161.299	<CCα	0	0	0	0	<CCα	<CCα	<CCα	<CCα	<CCα	171.689	0	<CCα	<CCα	<CCα	<CCα	<CCα	<CCα	<CCα	30.0449	751.178	813.887	0	0	52.0146	0	0	0	0	0	0	0	275.221	0	30.2836	0	55.1947	0	0	0	1044.04	57.1921
MT18105-8	2018	105	457	2019-08-01	1	333.44	<CCα	0	0	0	<CCα	0	0	<CCα	<CCα	0	486.466	0	0	0	263.291	0	<CCα	0	587.71	140.594	1537.05	154.22	0	0	0	0	0	0	0	0	5.19346	0	261.948	0	0	0	82.8332	0	0	0	1196.57	470.764
					* 1 = present, 0 = not present
